# Supplementary material for: Molecular dynamics identifies semi-rigid domains in the PD-1 checkpoint receptor bound to its natural ligand PD-L1
Source: Front Bioeng Biotechnol. 2022 Oct 6;10:838129. doi: 10.3389/fbioe.2022.838129 (PMC9582661; doi:10.3389/fbioe.2022.838129)
Supplement: Supplementary file 1 [file DataSheet1.ZIP]

Archive with 6 entries (5 files):
- semiRigidDomains_sourceTemplate/
- semiRigidDomains_sourceTemplate/md_circularGraph.m
- semiRigidDomains_sourceTemplate/readGmx2Matlab.m
- semiRigidDomains_sourceTemplate/readme.txt
- semiRigidDomains_sourceTemplate/semiRigidDomains_source.m
- semiRigidDomains_sourceTemplate/trr2matlab.m
