# Supplementary material for: Molecular dynamics identifies semi-rigid domains in the PD-1 checkpoint receptor bound to its natural ligand PD-L1
Source: Front Bioeng Biotechnol. 2022 Oct 6;10:838129. doi: 10.3389/fbioe.2022.838129 (PMC9582661; doi:10.3389/fbioe.2022.838129)
Supplement: Supplementary file 1 [file DataSheet1.ZIP › semiRigidDomains_sourceTemplate/md_circularGraph.m]

function fig = md_circularGraph(simMat, varargin)

    % md_circularGraph
    % ----------------
    % illustration of an undirected weighted graph
    %
    % Syntax
    % ------
    % fig = md_circularGraph(simMat)
    % fig = md_circularGraph(simMat, Name, Value)
    %
    % Description
    % -----------
    % fig = md_circularGraph(simMat) draws a circular plot of an undirected weighted graph given by simMat
    % fig = md_circularGraph(simMat, Name, Value) draws a circular plot of an undirected weighted graph given by simMat using options specified by one or more name-value pair arguments.
    %
    % Examples I
    % ----------
    % load('5GGS_02_simMat.mat')
    % simMat = squareform(simMat(7, :));
    % graph = simMat .* (simMat >= 400);
    % md_circgraph(graph);
    % set(gcf, 'PaperUnits', 'centimeters', 'PaperPosition', [0 0 17.2 12.9] * 2)
    % print('simMat', '-dpng', '-r1200')
    %
    % Examples II
    % -----------
    % g = csvread('5GGS_02_K7_S50_G24_complete_groups.txt', 1, 1);
    % clique = (g == g').*g;
    % md_circgraph(clique);
    % set(gcf, 'PaperUnits', 'centimeters', 'PaperPosition', [0 0 17.2 12.9] * 2)
    % print('clique', '-dpng', '-r1200')
    %
    %
    % Input Arguments
    % ---------------
    %
    % simMat - similarity matrix
    %     matrix | vector
    %     simMat is a symmetric matrix with non-negative entries given either in vectorform or squareform
    %


    % convert into squareform
    if min(size(simMat)) == 1
        simMat = squareform(simMat);
    end

    n = size(simMat, 1);
    % Kunstgriff: shift um -pi/n
    t = linspace(-pi, pi*(n-3)/n, n).';
    vert = [cos(t) sin(t)];
    [row, col, weight] = find(simMat .* ((1:n)>(1:n)'));
    
    [weight, idx] = sort(weight);
    row = row(idx);
    col = col(idx);

    u = vert(row, :);
    v = vert(col, :);
    d = u(:, 1).* v(:, 2) - u(:, 2).* v(:, 1);
    m = [v(:, 2)-u(:, 2), u(:, 1)-v(:, 1)] ./ d;
    r = sqrt(sum(m.^2, 2) - 1);

    fig = figure();
    myColorMap = hot(80);
    myColorMap = myColorMap(64:-1:1, :);
    colormap(myColorMap)
    % colorbar
    
    weight = round((weight - min(weight)) / range(weight) * (size(myColorMap, 1) - 1)) + 1;
    hold on
    for i = 1:length(weight)
        t = linspace(0, 2*pi, ceil(r(i)*1000));
        c = m(i, :) + r(i) * [cos(t); sin(t)]';
        idx = find(sum(c.^2, 2) < 1);
        idx1 = find(idx(2:end)-idx(1:end-1)>1);
        if length(idx1 > 0)
            idx = circshift(idx, -idx1(1));
        end
        plot(c(idx, 1), c(idx, 2), 'color', myColorMap(weight(i), :))
    end
    hold off

    axis equal
    set(gca,'visible', 'off')
    set(gcf,'color', 'w');

end
