# Supplementary material for: Molecular dynamics identifies semi-rigid domains in the PD-1 checkpoint receptor bound to its natural ligand PD-L1
Source: Front Bioeng Biotechnol. 2022 Oct 6;10:838129. doi: 10.3389/fbioe.2022.838129 (PMC9582661; doi:10.3389/fbioe.2022.838129)
Supplement: Supplementary file 1 [file DataSheet1.ZIP › semiRigidDomains_sourceTemplate/readme.txt]

********************************************************************
This file gives instructions of how to use semiRigidDomains_source.m
********************************************************************

(1) Introduction
****************
'semiRigidDomains_source.m' is not designed as an executable program but serves as a template for the workflow described in the paper.
Technical details of the implementation are therefore not discussed.
For a program that can also deal with large trajectories, some parts of code may need adaptions to save memory resources.
The trajectory supplied is shorter, for testing purposes.
Figures produced by this template are examples illustrating concepts of functionality, without detailed options for labeling, etc. as used for producing the figures in the paper.
Likewise, Noe-clustering is only performed once as noted in the source code. This yields results almost optimum and avoids coding details apart from central functionality.
The template does not include a section for comparing two trajectories and the coresponding figure.


(2) Files & Repositories
************************
This template includes the following files and prerequisites:

readme.txt
    this file

semiRigidDomains_source.m
    a rudimentary Matlab source

trr2matlab.m
readGmx2Matlab.m
    two Matlab routines to convert Gromacs trajectories into Matlab objects
	supplied within zip-file, can also be downloaded from:
	https://www.mathworks.com/matlabcentral/fileexchange/33312-convert-gromacs-v-4-5-trajectory-files-into-matlab-matrix
	
myGromacsTrajectory.trr
myPdb.pdb
    a Gromacs trajectory and an associated .pdb file
	download both to the working directory: 
	https://www.meduniwien.ac.at/msi/biosim/molecularDynamics/myGromacsTrajectory.trr
	https://www.meduniwien.ac.at/msi/biosim/molecularDynamics/myPdb.pdb
	
circularGraph
	a Matlab Package (to be installed)
    download: https://www.mathworks.com/matlabcentral/fileexchange/48576-circulargraph
    citation: Paul Kassebaum (2022). circularGraph (https://github.com/paul-kassebaum-mathworks/circularGraph), GitHub. Retrieved August 25, 2022.
	
md_circularGraph.m
    a function based on the above package

myTrajectory.mat
    coordinates of the above trajectory imported into Matlab
	this file is generated in the section '(1) import trajectory'.
	
There are no further installations required.

	
(3) Method
**********
We recommend to execude the source line by line.
There might be warnings to be considered.
Input:  a Gromacs trajectory
Output: a partitioning of the C_alpha atoms into disjunct, rigid groups
Workflow:
    (A) divide the trajectory into segments
	(B) determine stddv matrices between atoms for each segment
	(C) cluster atoms using stddv matrices for each segment individually
	(D) count how often pairs of atoms are in the same cluster
	(E) generate a dissimilarity matrix (distance matrix) from this
	(F) partition atoms into disjoint groups using distance matrix.

(4) Support
***********
If you need help, please contact michael@kenn.at


(5) Copyright
*************
This work of BioSimVienna is licensed under a Creative Commons Attribution 4.0 International License.
The license can be downloaded here: http://creativecommons.org/licenses/by/4.0/
