# Supplementary material for: Molecular dynamics identifies semi-rigid domains in the PD-1 checkpoint receptor bound to its natural ligand PD-L1
Source: Front Bioeng Biotechnol. 2022 Oct 6;10:838129. doi: 10.3389/fbioe.2022.838129 (PMC9582661; doi:10.3389/fbioe.2022.838129)
Supplement: Supplementary file 1 [file DataSheet1.ZIP › semiRigidDomains_sourceTemplate/semiRigidDomains_source.m]

% =========================================================================
% MATLAB template accompanying the paper 
% 'Molecular Dynamics Identifies Semi-Rigid Domains in the PD-1 Checkpoint
% Receptor Bound to its Natural Ligand PD-L1'
% by Michael Kenn, Rudolf Karch, Lisa Tomasiak, Michael Cibena,
% Georg Pfeiler, Heinz Koelbl and Wolfgang Schreiner
% 
% Institute of Biosimulation and Bioinformatics
% Medical University of Vienna
% https://cemsiis.meduniwien.ac.at/en/bsb/
% =========================================================================

% variables overview
% ------------------
% c ... number of spatial clusters, e.g. 7
% d ... pair distances between atoms for each frame in vector representation, size(d)=[f nchoosek(n, 2)]
% e ... number of frames in segment, e.g. 50
% f ... number of frames in trajectory, e.g. 25000
% g ... number of temporal segments, e.g. 500
% m ... dissimilarity matrix
% n ... number of atoms in trajectory, e.g. 240
% s ... stddv for pairs of atoms for each segment in vector representation, size(s)=[g nchoosek(n, 2)]
% t ... length of frame in ns, e.g. 0.02
% w ... number of groups after linkage clustering
% x ... trajectory, size(x)=[n 3 f]

% Note: be sure to download the trajectory and the pdb-files into the working directory.

% (1) import trajectory
% ---------------------

% import trajectory with external tool
% install: https://www.mathworks.com/matlabcentral/fileexchange/33312-convert-gromacs-v-4-5-trajectory-files-into-matlab-matrix
% myGromacsTrajectory.trr == 4ZQK_02_nj_redux_whole_fit_alpha_beta_all_bb.trr
trr2matlab('myGromacsTrajectory.trr','x');
traj=readGmx2Matlab('xdata.binary');

% read and export C-alpha with info from pdb-file
% myPdb.pdb == 4ZQK_02_nj_redux_whole_firstFrame.pdb
pdb=pdbread('myPdb.pdb');
atom=struct2cell(pdb.Model.Atom);
myPdb.chainID=squeeze(atom(5,:,:));
myPdb.atomName=squeeze(atom(2,:,:));
myPdb.resSeq=cell2mat(squeeze(atom(6,:,:)));
atomIdx.CA=find(strcmp(myPdb.atomName,'CA'));
x=traj.trajectory(atomIdx.CA,:,:);

% save trajectory into 'x', this file could be large
save('myTrajectory','x','-v7.3')


% (2) precalculations & constants
% -------------------------------

% trim trajectory, remove first 5001 frames (100ns)
x(:,:,1:5001)=[];

% number of atoms n
n=size(x,1);

% number of frames f
f=size(x,3);

% time between frames in ns
t=0.02;


% (3) calculate dissimilarity matrix
% ----------------------------------

% number of spatial clusters, good numbers are usually selected between 4 and 12
c=7;

% length of temporal segments in number of frames, good numbers are usually selected between 20 and 100
e=50;

% number of segments
g=floor(f/e);

% pair distances between atoms for each frame
d=zeros(f,nchoosek(n,2));
for ff=1:f
    d(ff,:) = pdist(x(:,:,ff));
end

% stddv for each segment
s=zeros(g,nchoosek(n,2));
for gg=1:g
    s(gg,:)=std(d((gg-1)*e+(1:e),:));
end

% visualize stddv matrix of first segment
figure()
imagesc(squareform(s(1,:)))
colorbar

% spatial clustering by Bernhard-Noe, only use result for default random startup
% Note: loop over rng(r) possible to improve target function, but not essential
rng default
map=randi(c,n,g);
for gg=1:g
    s1=squareform(s(gg,:));
    map1=map(:,gg);
    y=sparse(map1,1:n,1)*s1;
    m3=realmax;
    while m3>0
        [m1,m2]=min(y);
        [m3,m4]=max(y((0:n-1)*c+map1')-m1);
        y(map1(m4),:) = y(map1(m4),:)-s1(m4,:);
        map1(m4)=m2(m4);
        y(map1(m4),:)=y(map1(m4),:)+s1(m4,:);
    end
    map(:,gg)=map1;
    % target function: q=squareform((map==map')-eye(n))*s';
end

% visualize spatial cluster result for first segment
figure()
imagesc((map(:,1)==map(:,1)').*map(:,1))
% customize colormap (farbe für 0 nicht blau...)
myColorMap=jet(c+1);
myColorMap(1,:)=1;
colormap(myColorMap);

% compute dissimilarity matrix
m=zeros(n);
for gg=1:g
    m=m+(map(:,gg)==map(:,gg)');
end
m=squareform(g-m);

% visualize dissimilarity matrix
figure()
imagesc(squareform(m))

% visualize dissimilarity matrix only for dissimilarities smaller than 0.2*g
threshold=0.2;
md_circularGraph((m<threshold*g).*m);  % skip this
% https://de.mathworks.com/matlabcentral/fileexchange/48576-circulargraph
figure()
circularGraph(squareform(m<threshold*g));


% (4) build groups
% ----------------

% choose number of groups
w=6;

% agglomerative hierarchical clustering 
rng default
Z=linkage(m,'complete');
T=cluster(Z,'maxclust',w);

% visualize linkage, color w groups
figure()
dendrogram(Z,0,'ColorThreshold',median([Z(end-w+1,3) Z(end-w+2,3)]),'Orientation','right')
set(gca,'YTickLabel',[]);

% visualize grouping
figure()
imagesc((T==T').*T)
myColorMap=jet(w+1);
myColorMap(1,:)=1;
colormap(myColorMap);
